# Supplementary material for: Mo-Doped Na4Fe3(PO4)2P2O7/C Composites for High-Rate and Long-Life Sodium-Ion Batteries
Source: Materials (Basel). 2024 Jun 1;17(11):2679. doi: 10.3390/ma17112679 (PMC11174099; doi:10.3390/ma17112679)
Supplement: Supplementary file 1 [file materials-17-02679-s001.zip]

Archive with 1 entries (1 files):
- materials-3012023-supplementary.pdf
